# Supplementary material for: A ubiquitin-based effector-to-inhibitor switch coordinates early brain, craniofacial, and skin development
Source: Nat Commun. 2023 Jul 26;14:4499. doi: 10.1038/s41467-023-40223-y (PMC10371987; doi:10.1038/s41467-023-40223-y)
Supplement: Supplementary file 4 — Supplemental Dataset 3 [file 41467_2023_40223_MOESM4_ESM.xlsx]

## Sheet: Sheet1
Table S3: Candidate disease-causing variants identified in the BTB and BACK domains of KELCH-BTB proteins
Gene	Mutation type	Mutation function	cDNA	ProteinVariant	Protein domain	Primary Phenotype	PLI	Z-Score	Study	PubmedID	Dimerization	CUL3 binding
KBTBD12	Exonic	missense	c.576G>C	p.(E192D)	BACK	Developmental Disorder	0	0.37	Fitzgerald et al., Nature (2015)	28135719	nt	nt
KBTBD4	Exonic	missense	c.658A>G	p.(R220G)	BACK	ASD	0	1.34	De Rubeis, et al., Nature (2014)	25363760	unaffected	unaffected
KLHL11	Exonic	missense	c.727A>T	p.(T243S)	BACK	epilepsy	0.17	3.37	Epi4K et al., Nature (2013)	23934111	unaffected	unaffected
KLHL12	Exonic	missense	c.680T>C	p.(L227P)	BACK	ASD	0.02	2.78	Yuen et al., Nat Neurosci (2017)	28263302	unaffected	unaffected
KLHL17	Exonic	missense	c.701C>T	p.(P234L)	BACK	Developmental Disorder	0	-0.56	Fitzgerald et al., Nature (2015)	28135719	unaffected	unaffected
KLHL17	Exonic	missense	c.716T>C	p.(L239P)	BACK	ASD	0	-0.56	De Rubeis, et al., Nature (2014)	25363760	unaffected	unaffected
KLHL18	Exonic	missense	c.731A>G	p.(D244G)	BACK	Developmental Disorder	0.3	2	Fitzgerald et al., Nature (2015)	28135719	unaffected	unaffected
KLHL20	Exonic	missense	c.676C>T	p.(R226C)	BACK	ASD	0.01	3.68	Fromer et al., Nature (2014)	24463507	unaffected	unaffected
KLHL4	Exonic	missense	c.988A>G	p.(K330E)	BACK	ID	0.66	0.91	NIH	unpublished	unaffected	unaffected
KLHL41	Exonic	missense	c.719A>G	p.(D240G)	BACK	Developmental Disorder	0	1.01	Fitzgerald et al., Nature (2015)	28135719	unaffected	unaffected
KLHL4	Exonic	missense	c.859A>G	p.(I287V)	BACK	ID	0.66	0.91	Genematcher- UMT Utrecht	unpublished	unaffected	reduced
KLHL36	Exonic	missense	c.863C>T	p.(T288M)	BACK	ASD	0.81	1.15	Yuen et al., Nat Neurosci (2017)	28263302	nt	reduced
KBTBD8	Exonic	missense	c.660G>T	p.(W220C)	BACK	Tourette Syndrome	0	1.42	Willsey et al., Neuron (2017)	28472652	unaffected	unaffected
KBTBD13	Exonic	missense	c.76G>A	p.(V26M)	BTB	ASD	0	-0.5	Turner et al., Cell (2017)	28965761	nt	nt
KLHL1	Exonic	missense	c.914T>C	p.(L305P)	BTB	Developmental Disorder	0	0.08	Fitzgerald et al., Nature (2015)	28135719	unaffected	reduced
KLHL26	Exonic	missense	c.291T>A	p.(L97H)	BTB	ID, ASD	0	-1.52	Fitzgerald et al., Nature (2015)	28135719	unaffected	unaffected
KLHL8	Exonic	missense	c.260G>T	p.(C87F)	BTB	Developmental Disorder	0	2.28	Fitzgerald et al., Nature (2015)	28135719	unaffected	reduced
ASD = autism spectrum disorder, ID= Intelectual disability, nt = not tested
