# Supplementary material for: A ubiquitin-based effector-to-inhibitor switch coordinates early brain, craniofacial, and skin development
Source: Nat Commun. 2023 Jul 26;14:4499. doi: 10.1038/s41467-023-40223-y (PMC10371987; doi:10.1038/s41467-023-40223-y)
Supplement: Supplementary file 6 — Supplemental Dataset 5 [file 41467_2023_40223_MOESM6_ESM.xlsx]

## Sheet: Key resources
Table S5: Key resources used in this study
REAGENT or RESOURCE	SOURCE	IDENTIFIER
Antibodies			Dilution in application
Mouse monoclonal anti-beta-ACTIN (clone C4)	MP Biomedicals	Cat#:691001;	1:10,000 (IB)
		RRID: AB_2335127
Rabbit monoclonal anti-HA-Tag (C29F4)	Cell Signaling	Cat#:3724; RRID: AB_10693385	1:4,000 (IB)
Mouse anti-HA.11 antibody	BioLegend	Cat#:MMS-101P	1:4,000 (IB)
Rabbit monoclonal anti-Flag DYKDDDDK Tag	Cell Signaling	Cat#:S2368	1:1,000 (IB)
Mouse monoclonal anti-Flag DYKDDDDK Tag	Sigma	Cat#:F3165	1:1,000 (IB)
Mouse monoclonal anti-FLAG clone M2	Sigma-Aldrich	Cat#:F1804; RRID:AB_262044	1:1,000 (IB)
Mouse monoclonal anti-MYC	Cell Signaling	Cat#:2040;	1:1,000 (IB)
		RRID: AB_2148465
Rabbit polyclonal anti-CUL3	Bethyl	Cat#:A301-109A; RRID:AB_873023	1:2,000 (IB)
Rabbit monoclonal anti-GAPDH	Cell Signaling	Cat#:14C10; RRID:AB_561053	1:10,000 (IB)
Rabbit monoclonal anti-CAND1	Cell Signaling	Cat#:8759S (D1F2); RRID:AB_11178669	1:1,000 (IB)
Mouse monoclonal anti-KLHL12	Cell Signaling	Cat#:9406S (2G2); RRID:AB_2797699	1:1,000 (IB)
Rabbit monoclonal anti-ubiquityl-PCNA(Lys164)	Cell Signaling	Cat#:13439	1:500 (IB)
		RRID:AB_2798219
Mouse monoclonal anti-Ubiquitin (P4D1)	Cell Signaling	Cat#:3936;	1:500 (IB)
		AB_331292
Rabbit polyclonal anti-KBTBD7	Abcam	Cat#:ab230126	1:1,000 (IB)
Mouse monoclonal anti-KLHL4 generated with GenScript	This study	N/A	1:1,000 (IB), 10ug/1mg lysate (IP)
Rabbit monoclonal anti-PAX6	Cell Signaling	Cat#:60433;	1:1,000 (IB), 1:200 (IF)
		RRID:AB_2797599
Rabbit polyclonal anti-FOXG1	abcam	Cat#:ab18259;	1:500 (IB), 1:100 (IF)
		RRID:AB_732415
Mouse monoclonal anti-TFAP2A	Novus	Cat#:NB100-74359;	1:500 (IB), 1:100 (IF)
		RRID:AB_1048155
Rabbit polyclonal anti-TFAP2B	Cell Signaling	Cat#:2509;	1:1,000 (IB), 1:100 (IF)
		RRID:AB_2058198
Rabbit monoclonal anti-SOX10	Cell Signaling	Cat#: 89356;	1:1,000 (IB), 1:100 (IF)
		RRID:AB_2792980
Rabbit monoclonal anti-SLUG/SNAIL2	Cell Signaling	Cat#:9585;	1:250 (IB)
		RRID:AB_2239535
Rabbit monoclonal anti-NANOG	Cell Signaling	Cat#:4903;	1:1,000 (IB)
		RRID:AB_10559205
Goat polyclonal anti-OCT4	Santa Cruz Biotechnology, Inc.	Cat#:sc-8628;	1:5,000 (IB), 1:1000 (IF)
		RRID:AB_653551
Rabbit polyclonal anti-GIT1	Cell Signaling	Cat#:2919;	1:1,000 (IB)
		RRID:AB_2109982
Rabbit polyclonal anti-GIT2	Cell Signaling	Cat#:6953;	1:500 (IB)
		RRID:AB_10828712
Rabbit monoclonal Cool2/alpha-PIX	Cell Signaling	Cat#:4573;	1:500 (IB)
		RRID:AB_2060193
Rabbit polyclonal Cool1/beta-PIX	Cell Signaling	Cat#:4515;	1:1,000 (IB)
		RRID:AB_2274365
Mouse monoclonal anti-PAK1,2,3	Santa Cruz Biotechnology, Inc.	Cat#:sc-166174;	1:500 (IB)
		RRID:AB_2160693
Rabbit monoclonal anti-CDC42	Cell Signaling	Cat#:2466;	1:1,000 (IB)
		RRID:AB_2078082
Rabbit monoclonal anti-RAC1/2/3	Cell Signaling	Cat#:2465;	1:1,000 (IB)
		RRID:AB_2176152
Rabbit monoclonal anti-RhoA	Cell Signaling	Cat#:2117;	1:1,000 (IB)
		RRID:AB_10693922
Mouse monoclonal anti-PAX7	DSHB	Cat# pax7	1:100 (IHC)
		RRID:AB_528428
m-IgGk BP-HRP conjugate	Santa Cruz Biotechnology, Inc.	Cat#:sc-516102	1:1,000 (IB)
HRP Donkey-anti-Mouse IgG	Jackson ImmunoResearch Laboratories	Cat#:715-035-150;	1:5,000 (IB)
		RRID:AB_2340770
HRP Donkey-anti-Rabbit IgG	Jackson ImmunoResearch Laboratories	Cat#:711-035-152;	1:5,000 (IB)
		RRID:AB_10015282
HRP Goat-anti-Mouse IgG	Jackson ImmunoResearch Laboratories	Cat#:705-035-147;	1:5,000 (IB)
		RRID:AB_2313587
Donkey-anti-Mouse IgG Alexa Fluor 488	Jackson ImmunoResearch Laboratories	Cat#:715-545-150;	1:200 (IB)
		RRID:AB_2340846
Donkey-anti-Rabbit IgG Rhodamine Red	Jackson ImmunoResearch Laboratories	Cat#:711-295-152;	1:200 (IB)
		RRID:AB_2340613
Donkey-anti-Mouse IgG Alexa Fluor 647	Jackson ImmunoResearch Laboratories	Cat#:715-605-150; RRID:AB_2340862	1:200 (IB)
Donkey-anti-Goat IgG Alexa Fluor 488	Jackson ImmunoResearch Laboratories	Cat#:705-545-147; RRID:AB_2336933	1:200 (IB)
Normal mouse IgG	Santa Cruz Biotechnology, Inc.	Cat#:Sc-2025; RRID:AB_737182	10ug/1mg lysate (IP)
Bacterial and virus strains
E.coli: One Shot Stbl3 Chemically competent cells	ThermoFisher	Cat#:C7373-03
	Scientific
E. coli: DH5alpha	ThermoFisher Scientific	Cat#:18265017
E. coli: Rosetta2(DE3)	MilliporeSigma	Cat#:71400
Chemicals, peptides, and recombinant proteins
Polyethylenimine (PEI), Linear, MW 25000, Transfection Grade	Polysciences	Cat#:23966-1
TCEP (Tris(2-carboxyethyl)phosphine hydrochloride))	Sigma-Aldrich	Cat#:C4706
EGTA	Sigma	Cat#:E3889-25G
Dithiothreitol	Invitrogen	Cat#:15508-013
2-Mercaptoethanol	VWR Life Sciences	Cat#:60-24-2
Urea	FisherChemical	Cat#:U16-3
16% Formaldehyde solution	Thermo Scientific	Cat#:28908
Doxycycline hyclate	Sigma-Aldrich	Cat#:D9891
Puromycin dihydrochloride	Sigma-Aldrich	Cat#:P8833
G418 disulfate salt solution	Sigma-Aldrich	Cat#:G8168
ML141 (CDC42 inhibitor)	Sigma-Aldrich	Cat#:SML0407
Y-27632 Dihydrochloride (ROCK inhibitor)	Stem Cell Technologies	Cat#:72307
S-Methyl thiomethanesulfonate, MMTS	MilliporeSigma	Cat#:208795
Formic Acid (Optima LC/MS)	Fisher Chemical	Cat#:64-18-6
Trichloroacetic acid	Fisher Chemical	Cat#:A322-100
3xFLAG peptide	Sigma-Aldrich	Cat#:F4799
6xHIS-MBPGIT13KD-R (GIT1-R564D, RK566,567DD)	This study	N/A
6xHIS-MBPGIT1	This study	N/A
KLHL4FLAG	This study	N/A
Critical commercial assays
Chemiluminescent HRP substrate	Millipore	Cat#:WBKLS0500
Pierce 660nm Protein Assay Reagent	ThermoFisher Scientific	Cat#:22660
Experimental models: Cell lines
Human: iPSC line dCas9-KRAB WTC	Coriell	AICS-0090-391
Human: WA01 hESC H1 line (NIHhESC-10-0043)	Wicell	WAe001-A
Human: HEK 293T cells	ATCC	CRL-3216
Human: hTERT RPE-1 cells	ATCC	CRL-4000
Experimental models: Organisms/strains
Fertilized hen eggs from the University of Connecticut		N/A
Oligonucleotides
SilencerÒ select siRNA control #1	ThermoFisher Scientific	Cat#:4404021
SilencerÒ select siRNA control #2	ThermoFisher Scientific	Cat#:4390846
SilencerÒ select siRNA KLHL4 #1	ThermoFisher Scientific	Cat#:4392420
		s31872
SilencerÒ select siRNA KLHL4 #2	ThermoFisher Scientific	Cat#:4392420
		s31873
SilencerÒ select siRNA GIT1	ThermoFisher Scientific	Cat#:4390824
		s26308
SilencerÒ select siRNA GIT2	ThermoFisher Scientific	Cat#:4392420
		s18975
SilencerÒ select siRNA alpha-PIX	ThermoFisher Scientific	Cat#:4392420
		s18123
SilencerÒ select siRNA beta-PIX	ThermoFisher Scientific	Cat#:4392420
		s16949
SilencerÒ select siRNA KLHL5	ThermoFisher Scientific	Cat#:4392420
		s27396
SilencerÒ select siRNA PAK1	ThermoFisher Scientific	Cat#:4390824
		s10021
SilencerÒ select siRNA PAK2	ThermoFisher Scientific	Cat#:4390824
		s10021
SilencerÒ select siRNA PAK3	ThermoFisher Scientific	Cat#:4390824
		s534740
control guide: GGACTAAGCGCAAGCACCTA	This study	N/A
KLHL4 guide: TATGAGCATAGAGGGACCC	This study	N/A
HCR probe: Myc-N (gallus gallus)	(Lignell et al., 2017)	N/A
HCR probe: Msx1 (gallus gallus), Split initiator	Molecular Instruments	N/A
HCR probe: Dlx5 (gallus gallus), Split initiator	Molecular Instruments	N/A
qPCR primers	See sheet 2	N/A
Recombinant DNA
Plasmid: B9-sgKLHL4	This study	N/A
Plasmid: B9-sgControl	This study	N/A
Plasmid: Mission® pLKO1-puro-shGIT1	Sigma	TRCN0000436470
Plasmid: Mission® pLKO1-puro-shGIT2	Sigma	TRCN0000364545
Plasmid: pInducer20-FLAG-CUL3	This study	N/A
Plasmid: pInducer20-FLAG-CUL3-S53N	This study	N/A
Plasmid: pInducer20-FLAG-CUL3-Y62F	This study	N/A
Plasmid: pInducer20-FLAG-CUL3-I86V	This study	N/A
Plasmid: pInducer20-FLAG-CUL3-I276V	This study	N/A
Plasmid: pInducer20-FLAG-CUL3-V285A	This study	N/A
Plasmid: pInducer20-FLAG-CUL3-E752Q	This study	N/A
Plasmid: pInducer20-KLHL4-WT-CRiQ5-3xFLAG	This study	N/A
Plasmid: pInducer20-KLHL4-I287V-CRiQ5-3xFLAG	This study	N/A
Plasmid: pInducer20-KLHL4-AP1-CRiQ5-3xFLAG	This study	N/A
Plasmid: pInducer20-HA-PAK1	This study	N/A
Plasmid: pInducer20-HA-PAK1-Ub	This study	N/A
Plasmid: pInducer20-HA-PAK1-UbI44A	This study	N/A
Plasmid: pCDNA5 KLHL4-3xFLAG	This study	N/A
Plasmid: pCDNA5 KLHL4-K330E-3xFLAG	This study	N/A
Plasmid: pCDNA5 KLHL4-I287V-3xFLAG	This study	N/A
Plasmid: pCDNA5 KLHL4-AP1-(DDED475,544,546,591RRRR)-3xFLAG	This study	N/A
Plasmid: pCDNA5 KLHL4-AP2-(DD644,648RR)-3xFLAG	This study	N/A
Plasmid: pCDNA5 KLHL4-AP3-(EE699,700RR)-3xFLAG	This study	N/A
Plasmid: pCDNA5 KLHL4DCUL3(Y206A)-3xFLAG	This study	N/A
Plasmid: pCDNA5-KLHL4-82-Cterm-3xFLAG	This study	N/A
Plasmid: pCDNA5-KLHL4-128-Cterm-3xFLAG	This study	N/A
Plasmid: pCDNA5 KLHL5-3xFLAG	This study	N/A
Plasmid: pCDNA5 KLHL5-I377T-3xFLAG	This study	N/A
Plasmid: pCS2-KLHL5-3xHA	This study	N/A
plasmid: pCS2-KLHL17-3xFLAG	This study	N/A
plasmid: pCS2-KLHL17-L239P-3xFLAG	This study	N/A
plasmid: pCS2-KLHL17-P234L-3xFLAG	This study	N/A
plasmid: pCS2-KLHL17-3xHA	This study	N/A
plasmid: pCS2-KLHL11-3xFLAG	This study	N/A
plasmid: pCS2-KLHL11-T243S-3xFLAG	This study	N/A
plasmid: pCS2-KLHL11-3xHA	This study	N/A
plasmid: pCDNA5-KBTBD8-3xFLAG	-35	N/A
plasmid: pCDNA5-KBTBD8 W220C-3xFLAG	This study	N/A
plasmid: pCDNA5-KBTBD8-3xHA	-35	N/A
plasmid: pCDNA5 KLHL12-3xFLAG	-36	N/A
plasmid: pCS2-KLHL12-HA	-36	N/A
plasmid: pCDNA5-KLHL12 L227P-3xFLAG	This study	N/A
plasmid: pCS2-KLHL18-3xFLAG	This study	N/A
plasmid: pCS2-KLHL18-3xHA	This study	N/A
plasmid: pCS2-KLHL18-D244G-3xFLAG	This study	N/A
plasmid: pCS2-KLHL41-3xFLAG	This study	N/A
plasmid: pCS2-KLHL41-3xHA	This study	N/A
plasmid: pCS2-KLHL41D240G-3xFLAG	This study	N/A
plasmid: pCS2-KLHL20-3xFLAG	This study	N/A
plasmid: pCS2-KLHL20-3xHA	This study	N/A
plasmid: pCS2-KLHL20-R266C-3xFLAG	This study	N/A
plasmid: pCS2-KBTBD4-3xFLAG	This study	N/A
plasmid: pCS2-KBTBD4-3xHA	This study	N/A
plasmid: pCS2-KBTBD4-R220G-3xFLAG	This study	N/A
plasmid: pCS2-KLHL8-3xFLAG	This study	N/A
plasmid: pCS2-KLHL8-3xHA	This study	N/A
plasmid: pCS2-KLHL8-C87F-3xFLAG	This study	N/A
plasmid: pCDNA5-KLHL1-3xFLAG	This study	N/A
plasmid: pCS2-KLHL11-3xHA	This study	N/A
plasmid: pCDNA5 KLHL1-L305P-3xFLAG	This study	N/A
plasmid: pHAGE-puro-KLHL36-FLAG-HA	This study	N/A
plasmid: pHAGE-puro-KLHL36-T288M-FLAG-HA	This study	N/A
plasmid: pCS2-3xHA-GIT1	This study	N/A
plasmid: pCS2-3xHA-GIT1-1-620	This study	N/A
plasmid: pCS2-3xHA-GIT1-1-420	This study	N/A
plasmid: pCS2-3xHA-GIT1-1-396	This study	N/A
plasmid: pCS2-3xHA-GIT1-373-629	This study	N/A
plasmid: pCS2-3xHA-GIT1-429-629	This study	N/A
plasmid: pCS2-3xHA-GIT1-429-541	This study	N/A
plasmid: pCS2-3xHA-GIT1-429-580	This study	N/A
plasmid: pCS2-3xHA-GIT1-429-518	This study	N/A
plasmid: pCS2-3xHA-GIT1-429-490	This study	N/A
plasmid: pCS2-3xHA-GIT1-429-567	This study	N/A
plasmid: pCS2-3xHA-GIT1-429-560	This study	N/A
plasmid: pCS2-HA3x-GIT1-429-551	This study	N/A
plasmid: pCS2-HA3x-GIT1-D560-570	This study	N/A
plasmid: pCS2-3xHA-GIT1-Y563F	This study	N/A
plasmid: pCS2-3xHA-GIT1-Y563D	This study	N/A
plasmid: pCS2-3xHA-GIT1-RK3A (R564A,RK566AA)	This study	N/A
plasmid: pCS2-3xHA-GIT1-RK3D (R564D,RK566DD)	This study	N/A
plasmid: pCS2-3xHA-PAK1	This study	N/A
plasmid: pCS2-3xHA-PAK1-ubiquitin	This study	N/A
plasmid: pCS2-3xHA-PAK1-ubiquitin-I44A	This study	N/A
plasmid: pCS2-3xHA-PAK1DPIX(PRP192-194AAA)	This study	N/A
plasmid: pCS2-3xHA-PAK2	This study	N/A
plasmid: pCS2-3xHA-PAK3	This study	N/A
plasmid: pCMV-FLAG3x-PAK1	This study	N/A
plasmid: CMV-FLAG3x-PAK2	This study	N/A
plasmid: pCMV-FLAG3x-PAK3	This study	N/A
plasmid: pCS2-MYC-PAK1	This study	N/A
plasmid: pCS2-MYC-PAK2	This study	N/A
plasmid: pCS2-MYC-PAK3	This study	N/A
plasmid: pCS2-His-Ubiquitin	-36	N/A
plasmid: pCS2-His-Ubiquitin-K0 (all K residues mutated to R)	-36	N/A
plasmid: pCMV-3xFLAG-GFP-CDC42-T17N	This study	N/A
plasmid: pET28a-His-MBP-GIT1	This study	N/A
plasmid: pET28a-His-MBP-GIT1-RK3D (R564D,RK566DD)	This study	N/A
plasmid: pCS2-HA3x-a-PIX-SH3*(WW171,172PG)	This study	N/A
plasmid: pCS2-HA3x-b-PIX-SH3*(WW197,198PG)	This study	N/A
plasmid: pCS2-MYC-b-PIX	This study	N/A
Software and algorithms
Fiji	(Schindelin et al. 2012)	RRID:SCR_002285
CompPASS	(Sowa et al., 2009)	N/A
ImageJ	N/A	PRID:SCR_003070
Prism	GraphPad	http://www.graphpad.com/
Other
Bovine Serum Albumin	Sigma	Cat#:A8806-5G
Lipofectamine RNAiMAX	ThermoFisher Scientific	Cat#:13778030
Complete, EDTA-free protease inhibitor cocktail tablets from Roche	Sigma-Aldrich	Cat#:11873580001
Hoechst 33342	ThermoFisher Scientific	Cat#:H3570
Opti-MEM (1X) Reduced Serum Medium	GIBCO	Cat#:31985-070
DMEM (1X) +GlutaMAX™-I	GIBCO	Cat#:51985091
Trypsin-EDTA (0.25%)	GIBCO	Cat#:25200056
Fetal Bovine Serum	VWR LifeScience	Cat#:97068-107
Ni-NTA	QIAGEN	Cat#:30210
Lipofectamine RNAiMAX	ThermoFisher	Cat#:13778150
ANTI-FLAG® M2 Affinity Agarose Gel slurry	Sigma-Aldrich	Cat#:CA2220
Protein G-Agarose	Sigma-Aldrich	Cat#:11243233001
Matrigel hESC-Qualified Matrix	Corning	Cat#:354277
mTeSRTM1	StemCell Technologies Inc.	Cat#:05871/05852
STEMdiffTM Neural Induction Medium	StemCell Technologies Inc.	Cat#:05831
APEL2 medium	StemCell Technologies Inc.	Cat#:05270
Collagenase	StemCell Technologies Inc.	Cat#:07909
Acctuase	StemCell Technologies Inc.	Cat#:07920
Anti Dig-AP	Roche Diagnostics GmbH	Cat#:11093274910
NBT (4-Nitro blue tetrazolium chloride, solution)	Roche Diagnostics GmbH	Cat#:11383213001
BCIP (4-toluidine salt, solution)	Roche Diagnostics GmbH	Cat#:11383221001
Invitrogen ProLongTM Gold Antifade Mountant	Fisher Scientific	Cat#: P36934

## Sheet: qPCR primers
Primer	Sequence	Origin
EDNRA_F	CTG TTT TTG CCA CTT CTC GAC	Werner et al., Nature, 2015
EDNRA_R	CAT GAC TTG TGA GAT GTT GAA CAG	Werner et al., Nature, 2015
FOXG1_F	TGA ATG AAA TGG CAA AGC AG	Werner et al., Nature, 2015
FOXG1_R	TGC AAT GTG GGG AGA ATA CA	Werner et al., Nature, 2015
NANOG_F	AGC CTA ATC AGC GAG GTT TC	Beck et al.; Sci Adv, 2021
NANOG_R	CAG AGC AAG ACT CCG TTT CA	Beck et al.; Sci Adv, 2021
NEFL_F	TTG GTT TCC TCT CCT TCT TCA C	Werner et al., Nature, 2015
NEFL_R	AGG AGG AGA AGG ACA AGG A	Werner et al., Nature, 2015
NR2F1_F	CTC AAG AAG TGC CTC AAA GTG	Werner et al., Nature, 2015
NR2F1_R	AGA TGT AGC CGG ACA GGT AG	Werner et al., Nature, 2015
OCT4_F	CTC GGA CCA CAT CCT TCT CG	Werner et al., Nature, 2015
OCT4_R	GTG AGA GGC AAC CTG GAG	Werner et al., Nature, 2015
P75_F	CAG GCT TTG CAG CAC TCA C	Werner et al., Nature, 2015
P75_R	CTG CTG CTG TTG CTG CTT CT	Werner et al., Nature, 2015
PAX3_F	CTT CAT CTG ATT GGG GTG CT	Werner et al., Nature, 2015
PAX3_R	GTT TCG CCT TCA CCT GGA TA	Werner et al., Nature, 2015
PAX6_F	GGC CAG TAT TGA GAC ATA TCA GG	Werner et al., Nature, 2015
PAX6_R	CAC ATG AAC AGT CAG CCA ATG	Werner et al., Nature, 2015
RPL27_F	GTG TCC TTC TTT CCT TTT TGC T	Beck et al.; Sci Adv, 2021
RPL27_R	GAT GAC AGC TTT GCG TCC G	Beck et al.; Sci Adv, 2021
SIP1_F	CGC TTG ACA TCA CTG AAG GA	Werner et al., Nature, 2015
SIP1_R	CTT GCC ACA CTC TGT GCA TT	Werner et al., Nature, 2015
SNAI2_F	TGA CCT GTC TGC AAA TGC TC	Werner et al., Nature, 2015
SNAI2_R	CAG ACC CTG GTT GCT TCA A	Werner et al., Nature, 2015
TFAP2B_F	ATT GAC CTA CAG TGC CCA GC	Werner et al., Nature, 2015
TFAP2B_R	ATG CTT TGG AAA TTG ACG GA	Werner et al., Nature, 2015
ZIC1_F	TGT GGC AAG GTC TTC GC	Werner et al., Nature, 2015
ZIC1_R	TCA CAG CCC TCA AAC TCG	Werner et al., Nature, 2015
